# Supplementary material for: CAR T-Cells Depend on the Coupling of NADH Oxidation with ATP Production
Source: Cells. 2021 Sep 6;10(9):2334. doi: 10.3390/cells10092334 (PMC8472053; doi:10.3390/cells10092334)
Supplement: Supplementary file 1 [file cells-10-02334-s001.zip]

Archive with 1 entries (1 files):
- cells-1328946-supplementary.pdf
